# Supplementary material for: Comparative analysis of the ten Tusscher and Tomek human ventricular cell models at cellular, tissue, and organ levels: Implications for post‐infarct ventricular tachycardia simulation
Source: Physiol Rep. 2025 Jul 10;13(13):e70435. doi: 10.14814/phy2.70435 (PMC12246384; doi:10.14814/phy2.70435)
Supplement: Supplementary file 1 — Appendix S1. [file PHY2-13-e70435-s001.zip]

Archive with 13 entries (13 files):
- PHYSREP-2025-03-210-T-s05.mp4
- PHYSREP-2025-03-210-T-s06.mp4
- PHYSREP-2025-03-210-T-s07.mp4
- PHYSREP-2025-03-210-T-s08.mp4
- PHYSREP-2025-03-210-T-s09.mp4
- PHYSREP-2025-03-210-T-s10.mp4
- PHYSREP-2025-03-210-T-s11.mp4
- PHYSREP-2025-03-210-T-s12.mp4
- Appendix.docx
- PHYSREP-2025-03-210-T-s01.mp4
- PHYSREP-2025-03-210-T-s02.mp4
- PHYSREP-2025-03-210-T-s03.mp4
- PHYSREP-2025-03-210-T-s04.mp4
